# Supplementary material for: Distribution, sources and toxicity of heavy metals in surface sediments of north western Karnataka, south India
Source: Sci Rep. 2022 Sep 22;12:15782. doi: 10.1038/s41598-022-19672-w (PMC9499933; doi:10.1038/s41598-022-19672-w)
Supplement: Supplementary file 1 — Supplementary Information. [file 41598_2022_19672_MOESM1_ESM.xlsx]

## Sheet: Raw Data
Sample No.	Ni (ppm)	Pb (ppm)	Cr (ppm)	Cu (ppm)	Zn (ppm)	As (ppm)	Hg (ppb)	Fe2O3 (%)
48I11/02/SS/17	346	17	827	58	179	16.2808	53	23.31
48I11/03/SS/17	100	16	236	52	100	15.1593	21	13.19
48I11/04/SS/17	73	19	250	35	78	13.2061	27	9.32
48I11/05/SS/17	42	15	136	28	56	13.8374	32	5.71
48I11/06/SS/17	53	25	166	42	90	0.5	28	6.47
48I11/07/SS/17	38	21	97	41	75	0.5	17	4.89
48I11/08/SS/17	24	22	85	29	90	0.5	33	4.23
48I11/09/SS/17	30	20	102	25	75	0.5	39	4.81
48I11/10/SS/17	39	16	158	28	79	0.5	52	4.4
48I11/11/SS/17	27	16	139	20	61	0.5	19	3.83
48I11/12/SS/17	21	19	72	21	74	6.41996	27	3.73
48I11/13/SS/17	41	20	137	30	72	5.77572	33	5.63
48I11/14/SS/17	39	19	196	23	55	5.33985	23	4.48
48I11/15/SS/17	110	22	140	41	102	18.8726	43	13.86
48I11/16/SS/17	61	17	100	46	156	16.5652	46	13.91
48I11/17/SS/17	74	17	178	44	71	20.6978	20	7.83
48I11/18/SS/17	79	13	189	42	78	18.8593	39	8.47
48I11/19/SS/17	36	15	126	25	60	9.48492	47	4.7
48I11/20/SS/17	35	16	116	28	76	0.5	22	4.75
48I11/21/SS/17	18	17	89	23	77	0.5	19	2.71
48I11/22/SS/17	27	16	93	24	66	0.5	31	3.99
48I11/23/SS/17	34	23	108	30	97	0.5	25	4.78
48I11/24/SS/17	42	13	132	41	77	0.5	21	5.43
48I11/25/SS/17	22	17	108	18	56	0.5	26	3.23
48I11/26/SS/17	31	16	92	21	73	0.5	16	4.36
48I11/27/SS/17	25	20	72	20	76	5.49661	65	3.53
48I11/28/SS/17	40	19	139	29	90	6.85349	27	4.51
48I11/29/SS/17	122	22	150	50	105	11.443	64	17.08
48I11/30/SS/17	69	22	149	50	161	9.88332	60	11.94
48I11/31/SS/17	56	12	202	40	58	11.6329	22	6.91
48I11/32/SS/17	47	17	128	40	65	12.0053	30	6.06
48I11/33/SS/17	37	18	113	30	46	12.6431	29	5.6
48I11/34/SS/17	22	15	80	17	59	0.5	21	3.91
48I11/35/SS/17	29	15	78	29	81	0.5	19	4.36
48I11/36/SS/17	25	17	82	24	69	0.5	30	3.62
48I11/37/SS/17	45	13	129	36	90	0.5	27	5.98
48I11/38/SS/17	47	17	142	31	48	0.5	24	5.68
48I11/39/SS/17	46	17	146	35	55	0.5	20	5.44
48I11/40/SS/17	39	17	98	31	74	0.5	22	4.59
48I11/41/SS/17	45	19	108	34	78	11.3078	24	5.42
48I11/42/SS/17	33	17	95	26	69	12.5047	25	4.59
48I11/43/SS/17	109	20	243	80	152	13.3262	49	14.16
48I11/44/SS/17	97	14	274	65	100	16.3722	23	10.41
48I11/45/SS/17	95	25	216	55	113	14.9063	44	9.63
48I11/46/SS/17	45	14	137	37	60	10.0041	22	6.44
48I11/47/SS/17	44	16	233	28	51	11.195	21	4.58
48I11/48/SS/17	62	15	157	35	73	0.5	23	5.95
48I11/49/SS/17	42	17	124	34	81	0.5	31	5.18
48I11/50/SS/17	38	18	117	29	57	12.6812	17	5.12
48I11/51/SS/17	46	17	125	38	84	0.5	22	6.48
48I11/52/SS/17	48	20	127	42	74	0.5	25	6.03
48I11/53/SS/17	46	18	110	35	55	0.5	15	5.65
48I11/54/SS/17	45	13	192	18	68	6.77266	53	4.83
48I11/55/SS/17	26	19	104	20	71	8.69918	29	3.93
48I11/56/SS/17	45	24	124	36	83	7.94243	26	6.48
48I11/57/SS/17	56	26	221	34	65	10.1718	35	6.32
48I11/58/SS/17	56	21	226	33	83	9.60863	26	6.77
48I11/59/SS/17	107	23	244	66	91	13.1952	58	9.19
48I11/60/SS/17	44	17	130	29	62	6.39731	25	6.04
48I11/61/SS/17	46	17	167	30	71	9.6781	22	5.98
48I11/62/SS/17	53	16	161	29	72	0.5	19	5.02
48I11/63/SS/17	35	17	114	26	74	0.5	23	3.9
48I11/64/SS/17	43	21	126	30	59	10.2356	16	5.71
48I11/65/SS/17	42	17	136	29	53	13.472	16	5.58
48I11/66/SS/17	42	20	131	35	67	0.5	21	5.73
48I11/67/SS/17	38	18	176	27	75	12.847	17	4.73
48I11/68/SS/17	37	17	125	24	88	6.84258	16	5.89
48I11/69/SS/17	35	20	112	33	91	9.5544	15	5.23
48I11/70/SS/17	56	28	169	44	86	18.8034	17	6.91
48I11/71/SS/17	45	21	284	22	53	12.7846	31	5.28
48I11/72/SS/17	65	25	308	24	40	15.0142	23	5.21
48I11/73/SS/17	43	31	136	30	54	14.6654	43	5.85
48I11/74/SS/17	30	26	108	22	73	18.4479	26	3.58
48I11/75/SS/17	37	18	171	25	71	4.46723	21	4.84
48I11/76/SS/17	45	19	195	38	88	6.01192	25	6.68
48I11/77/SS/17	57	17	249	37	69	0.5	15	5.54
48I11/78/SS/17	55	18	144	46	83	0.5	26	6.79
48I11/79/SS/17	41	14	123	33	62	9.41531	23	5.08
48I11/80/SS/17	47	17	123	39	64	8.54427	14	6.13
48I11/81/SS/17	37	18	112	30	94	8.37702	19	6.76
48I11/82/SS/17	37	21	147	31	81	11.7648	15	5.93
48I11/83/SS/17	40	20	191	28	48	0.5	21	5.24
48I11/84/SS/17	59	22	147	37	63	19.5592	22	6.63
48I11/85/SS/17	28	25	154	13	46	10.5274	22	2.85
48I11/86/SS/17	31	31	123	18	59	12.257	24	4.01
48I11/87/SS/17	36	28	131	19	69	14.5491	32	3.73
48I11/88/SS/17	25	22	128	10	55	13.9072	23	2.48
48I11/89/SS/17	35	21	136	31	38	13.1453	24	4.09
48I11/90/SS/17	65	15	276	39	76	4.17873	21	6.74
48I11/91/SS/17	33	13	115	27	71	5.61136	9	4.86
48I11/92/SS/17	36	20	162	25	87	0.5	19	4.01
48I11/93/SS/17	61	18	241	36	61	6.45508	22	6.01
48I11/94/SS/17	45	14	131	36	79	5.74839	27	5.25
48I11/95/SS/17	40	20	101	30	62	5.63586	22	7.53
48I11/96/SS/17	42	16	250	25	81	8.23099	17	4.23
48I11/97/SS/17	48	27	149	34	94	11.2308	22	6.16
48I11/98/SS/17	91	20	319	43	91	11.4603	22	6.92
48I11/99/SS/17	32	30	103	25	42	6.62276	31	4.27
48I11/100/SS/17	53	29	137	21	63	5.33409	32	4.1
48I11/101/SS/17	35	23	129	23	55	5.38853	21	4
48I11/102/SS/17	34	19	156	28	61	5.82186	21	4.02
48I11/103/SS/17	63	18	188	52	88	7.62358	26	6.37
48I11/104/SS/17	43	16	160	30	70	6.4233	21	5.51
48I11/105/SS/17	53	14	500	37	91	5.11449	16	5.97
48I11/106/SS/17	115	15	406	71	117	0.5	19	8.51
48I11/107/SS/17	25	11	87	20	73	0.5	22	3.85
48I11/108/SS/17	55	14	261	44	60	4.21465	21	5.9
48I11/109/SS/17	35	16	170	24	65	6.51186	22	4.25
48I11/110/SS/17	33	16	108	24	71	7.84391	24	4.99
48I11/111/SS/17	40	18	141	28	71	10.4312	19	5.1
48I11/112/SS/17	70	20	257	29	71	15.095	19	5.99
48I11/113/SS/17	44	31	193	44	98	6.11812	47	7.12
48I11/114/SS/17	25	22	101	16	44	3.98151	19	3.13
48I11/115/SS/17	32	24	128	22	42	4.30635	23	3.53
48I11/116/SS/17	55	19	182	41	101	17.8726	22	5.38
48I11/117/SS/17	127	26	317	146	154	4.37086	52	17.52
48I11/118/SS/17	61	20	141	57	98	6.34884	32	10.39
48I11/119/SS/17	64	20	159	52	121	5.36429	30	8.1
48I11/120/SS/17	89	20	457	53	90	0.5	18	8.17
48I11/121/SS/17	17	24	46	32	56	0.5	28	2.9
48I11/122/SS/17	41	14	149	38	71	0.5	32	5.54
48I11/123/SS/17	35	15	179	26	70	0.5	22	4.31
48I11/124/SS/17	44	20	130	34	80	12.4338	21	5.84
48I11/125/SS/17	40	20	126	37	59	16.4161	19	5.71
48I11/126/SS/17	37	18	104	34	62	18.3144	20	5.35
48I11/127/SS/17	69	25	176	36	66	0.5	16	5.87
48I11/128/SS/17	57	32	150	32	93	0.5	34	5.83
48I11/129/SS/17	49	26	176	36	89	6.20918	27	6.05
48I11/130/SS/17	58	29	124	50	125	7.32421	35	9.75
48I11/131/SS/17	52	20	116	44	76	0.5	37	7.63
48I11/132/SS/17	26	16	124	20	93	3.91117	33	3.83
48I11/133/SS/17	200	23	507	71	138	0.5	29	9.22
48I11/134/SS/17	219	17	1177	52	106	4.13615	24	7.72
48I11/135/SS/17	38	31	159	27	64	7.21051	26	3.48
48I11/136/SS/17	36	24	120	33	52	0.5	35	4.82
48I11/137/SS/17	27	21	97	26	88	6.29636	24	4
48I11/138/SS/17	36	23	117	29	76	13.92	21	4.58
48I11/139/SS/17	44	19	144	32	81	33.6593	17	4.67
48I11/140/SS/17	52	25	140	39	112	17.8003	17	6.1
48I11/141/SS/17	51	29	117	40	99	0.5	21	6.69
48I11/142/SS/17	46	28	180	40	88	3.57267	29	6.41
48I11/143/SS/17	33	27	104	31	89	4.37951	26	6.08
48I11/144/SS/17	20	16	120	11	63	4.00513	16	4
48I11/145/SS/17	62	21	133	39	61	19.0426	37	6.59
48I11/146/SS/17	43	20	230	19	40	28.888	18	3.98
48I11/147/SS/17	21	36	52	20	49	15.5805	32	2.47
48I11/148/SS/17	30	21	147	15	68	5.44519	17	2.65
48I11/149/SS/17	32	19	103	22	76	4.4868	19	3.18
48I11/150/SS/17	32	26	120	57	81	0.5	29	3.6
48I11/151/SS/17	31	28	158	39	74	8.52145	18	3.35
48I11/152/SS/17	52	19	147	41	86	24.1147	17	6.41
48I11/153/SS/17	56	18	167	45	111	10.3815	19	7.06
48I11/154/SS/17	47	16	136	36	52	7.05784	22	5.42
48I11/155/SS/17	56	56	132	43	164	11.6201	103	10.64
48I11/156/SS/17	32	25	113	30	89	5.75878	29	5.05
48I11/157/SS/17	52	25	123	43	80	6.69512	26	7.19
48I11/158/SS/17	35	25	134	29	17	7.47008	28	4.8
48I11/159/SS/17	40	33	154	27	50	4.59843	24	4.65
48I11/160/SS/17	25	34	76	23	62	6.33386	22	3.56
48I11/161/SS/17	26	37	291	11	57	3.64403	24	1.95
48I11/162/SS/17	17	28	76	12	73	2.7169	18	2.11
48I11/163/SS/17	20	25	89	12	60	1.88125	18	2.26
48I11/164/SS/17	35	22	121	36	71	7.38505	19	4.26
48I11/165/SS/17	39	21	150	32	73	33.6332	15	4.4
48I11/166/SS/17	42	20	150	35	67	11.1649	17	5.51
48I11/167/SS/17	56	18	160	44	80	25.0949	22	6.41
48I11/168/SS/17	59	19	204	37	95	20.2439	15	5.81
48I11/169/SS/17	45	21	124	33	52	2.70008	26	5.08
48I11/170/SS/17	38	30	130	31	70	3.6931	27	4.81
48I11/171/SS/17	56	28	152	49	79	3.95717	38	6.57
48I11/172/SS/17	32	43	118	23	55	5.60531	24	3.9
48I11/173/SS/17	26	38	96	17	55	6.53659	19	3.18
48I11/174/SS/17	51	38	335	13	66	1.87197	22	3.48
48I11/175/SS/17	30	34	153	15	62	3.53345	23	3.08
48I11/176/SS/17	38	28	131	22	70	1.58518	20	4.14
48I11/177/SS/17	47	19	137	31	55	2.46034	16	5.1
48I11/178/SS/17	46	20	165	32	71	7.17148	19	5.07
48I11/179/SS/17	42	20	153	35	92	5.37108	16	5.62
48I11/180/SS/17	45	21	162	32	72	6.68552	20	5.43
48I11/181/SS/17	56	20	186	36	77	4.04833	15	5.74
48I11/182/SS/17	182	15	510	62	124	8.85129	17	9.57
48I11/183/SS/17	32	38	148	27	76	2.0586	20	4.85
48I11/184/SS/17	60	39	225	34	47	2.22389	24	5.11
48I11/185/SS/17	40	35	254	29	76	2.44597	35	4.71
48I11/186/SS/17	34	38	194	23	66	3.40277	27	3.86
48I11/187/SS/17	59	32	222	23	59	1.93849	21	6.02
48I11/188/SS/17	43	37	158	21	70	2.05264	26	4.54
48I11/189/SS/17	34	28	115	24	80	1.75497	28	4.67
48I11/190/SS/17	56	24	178	34	65	1.60905	13	6.47
48I11/191/SS/17	34	17	149	22	59	1.92617	15	4.04
48I11/192/SS/17	37	18	124	31	74	9.18623	16	4.79
48I11/193/SS/17	54	21	140	42	101	36.9414	18	6.03
48I11/194/SS/17	56	17	189	37	97	12.1013	17	5.98
48I11/195/SS/17	56	21	169	44	89	11.1561	18	6.44
48I11/196/SS/17	55	22	125	52	96	10.8322	14	8.07
